# Supplementary material for: Integrating Scalable Genome Sequencing Into Microbiology Laboratories for Routine Antimicrobial Resistance Surveillance
Source: Clin Infect Dis. 2021 Nov 25;73(Suppl 4):S258–66. doi: 10.1093/cid/ciab796 (PMC8634525; doi:10.1093/cid/ciab796)
Supplement: ciab796_suppl_Supplementary_Table_1 [file ciab796_suppl_supplementary_table_1.xlsx]

## Sheet: WGS Lab Toolkit
					WGS Lab Toolkit
	Item	Process / Purpose	Manufacturer	Expenditure type	Catalogue no.	Reactions per kit	Maintenance (Installation, training, service call-outs, repairs, parts, technical support)	Storage conditions	Additional requirements	Equivalent Alternatives (consumables and labware may differ)	Automation / Semi-automation options (consumables and labware may differ)
1	PCR microplate, 96-well, skirted	DNA transport	ThermoFisher Scientific	Recurring Consumables	AB0800	-	-	Ambient temperature		Eppendorf twin.tec PCR plate 96 (Cat no. 0030128648)
2	Domed 8-Cap Strips	DNA transport	Fisherbrand	Recurring Consumables	14230231	-	-	Ambient temperature		Fisherbrand Flat 8-Cap Strips (Cat no. 14230230)
3	Cap-It tool (for domed cap strips)	DNA transport	Fisherbrand	Labware	AB0536	-	-	Ambient temperature
4	Upright -80°C deep freezer (alarm-fitted)	Core lab infrastructure	Local Supplier	Capital Equipment	-	-	Local Supplier pricing	Ambient temperature		-
5	Upright -20°C deep freezer (alarm-fitted)	Core lab infrastructure	Local Supplier	Capital Equipment	-	-	Local Supplier pricing	Ambient temperature		-
6	Upright/underbench +4°C refrigerator	Core lab infrastructure	Local Supplier	Capital Equipment	-	-	Local Supplier pricing	Ambient temperature		-
7	Back-up generator / inverter	Core lab infrastructure	Local Supplier	Capital Equipment	-	-	Local Supplier pricing	Ambient temperature		-
8	Lab coats (4 x different colours)	Core lab infrastructure	Local Supplier	Labware	-	-	-	Ambient temperature		-
9	Gloves (4 x different colours)	Core lab infrastructure	Local Supplier	Recurring Consumables	-	-	-	Ambient temperature		-
10	PCR racks, 96-well, reversible	Core lab infrastructure	VWR Scientific (Avantor)	Labware	211-0218	-	-	Ambient temperature		-
11	Centrifuge tube racks	Core lab infrastructure	VWR Scientific (Avantor)	Labware	525-9100	-	-	Ambient temperature		-
12	Centrifuge tube racks	Core lab infrastructure	VWR Scientific (Avantor)	Labware	525-9134	-	-	Ambient temperature		-
13	Refrigerated centrifuge	Core lab infrastructure	Eppendorf	Capital Equipment	5942000265		Annual contract (additional cost)	Ambient temperature	Rotor buckets for deep-well and PCR microplates	Check with local supplier
14	Benchtop microcentrifuge	Core lab infrastructure	Eppendorf	Capital Equipment	5404000460		Annual contract (additional cost)	Ambient temperature
15	Orbital incubator shaker	Core lab infrastructure	Local Supplier	Capital Equipment	-	-	Local Supplier pricing	Ambient temperature	Deck that can hold deep-well plates and tube racks
16	Single-channel pipettes: P2, P10, P20, P100, P200, P1000 Multi-channel pipettes: P2, P20, P200, P1000	Multiple processes	Local Supplier	Labware	-	-	Local Supplier pricing	Ambient temperature		Check local brand availability: Gilson Pipetman, StarLab ErgoOne, Eppendorf Research Plus
17	Vortexer	DNA extraction	StarLab	Capital Equipment	N2400-6110	-	-	Ambient temperature	Foam attachment / adaptor for tubes and microtitre plates	VWR Scientific (Avantor) vortex lab dancer (Cat no. 444-0004)
18	Multipette M4, single channel, 1µl-10ml	DNA extraction	Eppendorf	Labware	4982000012	-	-	Ambient temperature	Used in conjunction with Eppendorf Combitips	StarLab RepeatOne Dispenser (Cat no. S4026-1500)
19	Nexttec 1-step DNA Isolation Kit	DNA extraction	Nexttec Biotechnologie GmbH	Recurring Consumables	20N.904	384	-	Mixed	Use kits suitable for extraction from bacterial cells (Gram +ve and Gram -ve) For Gram +ve isolations, add Lysostaphin additionally. Refer manufacturer instructions	Column-based: 1. Qiagen QIAamp DNA Mini Kit (Cat no. 51306) 2. Qiagen DNeasy Blood & Tissue (Cat no. 69582) 3. Invitrogen PureLink Pro 96 Genomic DNA Purification Kit (Cat no. K182104A) 4. Promega Wizard Genomic DNA purification kit (Cat no. A1125) 5. MP Bio FastDNA Spin Kit (Cat no. 116540600-CF) Bead-based: 6. ThermoFisher Scientific MagMAX Microbiome Ultra Nucleic Acid Isolation Kit (Cat no. A…	A. Qiagen QIAvac 96 (Cat no. 19504): compatible with select Qiagen kits and reagents B. QIAcube HT/QIAxtractor (Cat no. 9001793): compatible with select Qiagen kits and reagents C. ThermoFisher Scientific KingFisher™ Flex Purification System (Cat no. 5400610): compatible with TS bead-based methods
20	Lysostaphin	DNA extraction	Sigma-Aldrich (Merck)	Recurring Consumables	L7836	-	-	-20°C freezer		Sigma-Aldrich Lysostaphin (L9043)
21	Qubit Flex Fluorometer	DNA QC	ThermoFisher Scientific	Capital Equipment	Q33327	-	Annual contract (additional cost)	Ambient temperature		Quantus Fluorometer (Cat no. E6150)	High-throughput, integrated DNA purity (absorbance) and quantification: A. Promega GloMax Discover Microplate reader (Cat no. GM3000) B. ThermoFisher Scientific Varioskan Lux (Cat no. VL0000D0)
22	Qubit dsDNA Broad Range Assay	DNA QC	ThermoFisher Scientific	Recurring Consumables	Q32853	500		4°C refrigerator		Promega QuantiFluor® dsDNA System (Cat no. E2670) Biotium AccuBlue® Broad Range dsDNA Quantitation Kit with DNA Standards (Cat no. 31007)
23	Qubit Flex Assay Tube Strips	DNA QC	ThermoFisher Scientific	Recurring Consumables	Q33252	1000	-	Ambient temperature		Generic 8-strip tubes with caps: Check with compatibility with supplier
24	PCR microplate, 96-well, skirted	DNA Library Preparation	ThermoFisher Scientific	Recurring Consumables	AB0800	-	-	Ambient temperature		Eppendorf twin.tec PCR plate 96 (Cat no. 0030128648)
25	Vortexer	DNA Library Preparation	StarLab	Labware	N2400-6110	-	-	Ambient temperature	Foam attachment / adaptor for tubes and microtitre plates	VWR Scientific (Avantor) vortex lab dancer (Cat no. 444-0004)
26	MyFuge tabletop tube spinner	DNA Library Preparation	Sigma-Aldrich (Merck)	Labware	Z681733	-	-	Ambient temperature
27	Mastercycler X50 96-well block PCR	DNA Library Preparation	Eppendorf	Capital Equipment	6313000042	-	Annual contract (additional cost)	Ambient temperature	Ensure compatibility with fully-skirted 0.2ml, 96-well PCR microplates (like Cat no. AB0800)
28	DynaMag™-96 Side Skirted Magnet	DNA Library Preparation	ThermoFisher Scientific	Labware	12027	-	-	Ambient temperature	Ensure compatibility with fully-skirted 0.2ml, 96-well PCR microplates (like Cat no. AB0800)	Alpaqua Catalyst 96 Slotted Ring Magnet Plate (Cat no. A000550)
29	NEBNext Ultra II FS DNA Library Prep Kit for Illumina® NEBNext Multiplex Oligos for Illumina® (96 Index Primers)	DNA Library Preparation	New England Biolabs (NEB)	Recurring Consumables	E6177L E6609S	96	-	Ambient, 4°C and -20°C freezer	Single-indexed oligos can be replaced with dual- or unique-dual indexes for better specificity and demultiplexing	A. Illumina® DNA Prep, 96 Samples (Cat no. 20018705) IDT® for Illumina® DNA/RNA UD Indexes, 96 Indexes for 96 Samples (Cat no. 20027213) B. Collibri ES DNA Library Prep Kit for Illumina®, with CD indexes (Cat no. A38607096)
30	2100 Bioanalyzer	Library QC	Agilent Technologies	Capital Equipment	G2939A	-	Annual contract (additional cost)	Ambient temperature	Ensure that instrument is delivered with laptop, software license and all accessories	Agilent 4200 TapeStation (Cat no. G2991AA)
31	High Sensitivity DNA Kit	Library QC	Agilent Technologies	Recurring Consumables	5067-4626	110	-	4°C refrigerator	-	Agilent D1000 ScreenTape Assay (Cat no. 5067-5582 / 83)
32	StepOnePlus Real-Time PCR System	Library QC	ThermoFisher Scientific	Capital Equipment	4376600	-	Annual contract (additional cost)	Ambient temperature	-	A. ThermoFisher Scientific QuantStudio 3 Real-Time PCR System, 96-well, 0.2 mL (Cat no. A 28567) B. Bio-Rad CFX96 Touch Real-Time PCR (Cat no. 1855196) C. Quantabio Q qPCR (Cat no. 95900-2C): compatible with Quantabio reagents
33	NEBNext® Library Quant Kit for Illumina®	Library QC	New England Biolabs (NEB)	Recurring Consumables	E7630L	500	-	-20°C freezer	-	A. Roche KAPA Library Quantification Kit for Illumina® Platforms (Cat no. KK4824) B. ThermoFisher Collibri™ Library Quantification Kit (Cat no. A38524500) C. sparQ Fast Library Quant Kit (only for Q qPCR, Cat no. 95197-500)
34	1.0N sodium hydroxide, molecular biology grade	Whole-genome Sequencing	Local Supplier	Recurring Consumables	-	-	-	Ambient temperature	-	-
35	Tween 20	Whole-genome Sequencing	Local Supplier	Recurring Consumables	-	-	-	Ambient temperature	-	-
36	Sodium Hypochlorite, laboratory grade	Whole-genome Sequencing	Local Supplier	Recurring Consumables	-		-	Ambient temperature	-	-
37	Water, molecular biology grade	Multiple processes	Local Supplier	Recurring Consumables	-	-	-	Ambient temperature	-	-
38	PhiX Sequencing Control v3	Whole-genome Sequencing	Illumina Inc.	Recurring Consumables	FC-110-3001	-	-	-20°C freezer	-	-
39	Tweezers, square-tip, plastic	Whole-genome Sequencing	McMaster-Carr	Labware	7003A22	-	-	Ambient temperature	-	Check with local supplier
40	Lens Cleaning Tissues	Whole-genome Sequencing	VWR Scientific (Avantor)	Recurring Consumables	52846-001	-	-	Ambient temperature	-	-
41	MiSeq® System	Whole-genome Sequencing	Illumina Inc.	Capital Equipment	SY-410-1003	-	Annual contract (additional cost)	18-25°C	-	Based on budget and sample throughput considerations: iSeq 100 System (Cat no. 20021532) NextSeq 1000 Sequencing System (Cat no. 20038898) NextSeq 2000 Sequencing System (Cat no. 20038897)
42	MiSeq Reagent Kit v2 (300-cycles)	Whole-genome Sequencing	Illumina Inc.	Recurring Consumables	MS-102-2002	24-32	-	Mixed	-	For i Seq 100: iSeq 100 i1 Reagent (Cat no. 20021534) For NextSeq 1000/2000: NextSeq 1000/2000 P2 Reagents (300 Cycles) v3 (Cat no. 20046813)
43	OT-2 Robot	High-throughput liquid-handling	Opentrons	Capital Equipment	OT-2	-	Self-installable Self-repairable Part replacement free-of-charge	18-25°C	Opentrons are reagent agnostic and can be adapted to automate multiple processes: OT-2 Sample Prep workstation: DNA extraction (bead-based), DNA QC mastermix preparation OT-2 NGS workstation: LIbrary Preparation and PCR mastermix preparation, DNA dilution, Bead-based size-selection		A. Qiagen QIAvac 96 (Cat no. 19504): compatible with select Qiagen kits and reagents B. QIAcube HT/QIAxtractor (Cat no. 9001793): compatible with select Qiagen kits and reagents C. ThermoFisher Scientific KingFisher™ Flex Purification System (Cat no. 5400610): compatible with TS bead-based methods
